# Supplementary material for: Restoring riparian habitats for benefits to biodiversity and human livelihoods: a systematic map protocol for riparian restoration approaches in the tropics
Source: Environ Evid. 2025 Jan 30;14:2. doi: 10.1186/s13750-025-00355-8 (PMC11780855; doi:10.1186/s13750-025-00355-8)
Supplement: Supplementary file 4 — Additional file 4: Pre-designed data coding form [file 13750_2025_355_MOESM4_ESM.xlsx]

## Sheet: Description
Supplementary Material: Additional File 4
Data Coding strategy for this systematic map. This will look to extract all relevant details in each of the articles that are retained after the second phase of the screening process. The information coded will describe the details of the publication, the study's design, and the indicators measured.

## Sheet: Data Coding Strategy
Component	Label	Type of data	Description
Publication Details	Study Number	Numerical	ID number
	Title	Text	Publication Title
	Lead Author	Text	Name of lead author/corresponding author
	Email	Text	Email address of lead/corresponding author
	Year_pub	Date	Year of publication
	Type	Categorical	Type of publication (article/book/thesis)
	Peer reviewed	Categorical	Is the publication peer-reviewed
Study Details	Year	Date	Year study began
	Country	Text	Country where study was undertaken
	Study area	Text	Region/name of area where study undertaken
	Waterbody	Text	Name of waterbody where restoration was carried out
	River order	Categorical	If river – then the order of river (1st/2nd order)
	Details	Text	Any notes on the waterbody such as river flow/seasonality/flooding regime/etc
	Lat	Numerical	Latitude of study location
	Long	Numerical	Longitude of study location
	Elevation	Numerical	Elevation in m above sea level
	Climate	Text	Climate of study area, average rainfall/length of dry season
Study design	Int_type	Categorical	Type of restoration intervention
	Int_type2	Categorical	Whether the intervention is Passive or Active
	Length	Numerical	Total restoration timescale in years
	Matrix	Categorical	Type of surrounding matrix (cropland/forest/pasture)
	Vegetation	Categorical	Type of riparian vegetation (forest/grassland/ etc)
	Width	Numerical	Width of buffers if applicable.
	Element	Categorical	What element of buffer restored (i.e., vegetation type)
	Tree_sp	Text	If intervention included planting of trees, then what species
	Number of sites	Numerical	Number of sampling sites included in the study
	Indicator_grp	Categorical	Biodiversity or Human well-being indicator measured
	Indicator_type	Text	Description of indicator used
	Notes	Text	Space for general notes on study - i.e. available data, reliability, study design limitations, anything that does not fit within the pre-coded fields
